# Supplementary material for: Vitamin D Sufficiency Revisited: Evidence of a Dose–Response Effect for MASLD in Adults at Risk
Source: Nutrients. 2026 Feb 11;18(4):599. doi: 10.3390/nu18040599 (PMC12943758; doi:10.3390/nu18040599)
Supplement: Supplementary file 1 [file nutrients-18-00599-s001.zip]

Archive with 1 entries (1 files):
- nutrients-4068929-supplementary.pdf
